# Supplementary material for: The Reactions of Photosynthetic Capacity and Plant Metabolites of Sedum hybridum L. in Response to Mild and Moderate Abiotic Stresses
Source: Plants (Basel). 2022 Mar 21;11(6):828. doi: 10.3390/plants11060828 (PMC8955115; doi:10.3390/plants11060828)
Supplement: Supplementary file 1 [file plants-11-00828-s001.zip]

Archive with 1 entries (1 files):
- plants-1580443-supplementary.pdf
